# Supplementary material for: Dynamics and clinical relevance of maternal mRNA clearance during the oocyte-to-embryo transition in humans
Source: Nat Commun. 2020 Oct 1;11:4917. doi: 10.1038/s41467-020-18680-6 (PMC7530992; doi:10.1038/s41467-020-18680-6)
Supplement: Supplementary file 4 — Source Data [file 41467_2020_18680_MOESM4_ESM.xlsx]

## Sheet: figure3
a			EIF3K	TLE6	ZP2	ZAR2	MOS	PABPC1L
	GV	replicate1	1.03766	0.993092	1	1.08673	1.11987	0.725309
		replicate2	0.842842	0.946058	1.10957	0.926588	1.11987	1.10701
		replicate3	1.1434	1.06437	0.90125	0.993092	0.797377	1.24545
	MII	replicate1	0.184284	0.39685	0.276752	0.23272	0.438303	0.393199
		replicate2	0.144586	0.307076	0.360149	0.242603	0.303549	0.289841
		replicate3	0.203063	0.311362	0.263645	0.224793	0.346277	0.302149
	Zygote	replicate1	0.164938	0.443396	0.148308	0.211198	0.339151	0.103905
		replicate2	0.162668	0.338368	0.130912	0.185137	0.329877	0.197967
		replicate3	0.153893	0.2477	0.132739	0.180075	0.271684	0.183434
b			DUSP7	CENPJ	SKP1	SUV39H2
	GV	replicate1	0.678302	1.18372	1.06683	1.19087
		replicate2	1.23114	1.16743	1.04488	1.17683
		replicate3	1.19748	0.723635	0.897095	0.876802
	MII	replicate1	0.888843	0.954842	0.770215	0.94639
		replicate2	0.795536	1.05946	1.00928	1.05564
		replicate3	0.721965	1.09457	1.03049	1.09457
	8-CELL	replicate1	0.371989	0.161171	0.0894154	0.064382
		replicate2	0.175962	0.0822789	0.113965	0.0822789
		replicate3	0.283876	0.164558	0.11162	0.565924
			BTG4	CNOT7	CNOT6L	PAN2
c	GV	replicate1	1.0163	1.05946	0.888843	0.846745
		replicate2	0.954842	0.961483	1.01396	1
		replicate3	1.03049	0.981686	1.10957	1.18099
	MII	replicate1	0.850667	0.97041	0.986233	0.939523
		replicate2	0.97041	1.04006	1.04247	1.13288
		replicate3	0.899171	0.899171	1.07923	1.31039
	8-CELL	replicate1	0.0338039	0.295931	0.245989	0.267325
		replicate2	0.0322029	0.285851	0.252905	0.352737
		replicate3	0.0252659	0.306367	0.280616	0.288505

## Sheet: figure 4c
Eif3k		no injection	tubb8	tubb8 (V255M)		Zp2		no injection	tubb8	tubb8 (V255M)
	GV	1.00231	1.03766	0.935191			GV	0.870551	0.92445	1.11214
		1.03766	0.872564	1.11987				1.10191	0.886791	1.27751
		0.961483	0.909618	0.689362				1.04247	0.844791	0.814131
	MII	0.249423	0.336031	0.244855			MII	0.326088	0.409897	0.361817
		0.336031	0.240927	0.223756				0.189903	0.306367	0.374577
		0.252905	0.33371	0.255253				0.212176	0.270431	0.364334
	zygote	0.2					zygote	0.19
		0.144						0.21
		0.25						0.189
	MII(no pb)			0.273573			MII(no pb)			0.315709
				0.289172						0.362654
				0.262429						0.37285
PABPC1L		no injection	tubb8	tubb8 (V255M)		Mos		no injection	tubb8	tubb8 (V255M)
	GV	1.1434	0.928731	1.40769			GV	0.780967	0.965936	1.20303
		1.0163	1.03766	1.02337				1.17555	0.846745	0.93088
		0.860551	1.43727	1.27751				1.08925	0.939523	0.862542
	MII	0.284533	0.202594	0.287175			MII	0.286512	0.20829	0.309212
		0.271057	0.340722	0.283221				0.292532	0.206851	0.278677
		0.274841	0.340722	0.275476				0.267325	0.391387	0.336031
	zygote	0.135					zygote	0.29
		0.07						0.21
		0.23						0.189
	MII(no pb)			0.257028			MII(no pb)			0.403321
				0.225313						0.466516
				0.287175						0.426317
KPNA2		no injection	tubb8	tubb8 (V255M)		Rps2		no injection	tubb8	tubb8 (V255M)
	GV	0.935191	0.99539	0.99539			GV	0.968171	0.939523	1.52274
		1.03049	1.00231	0.656712				0.866537	0.920188	0.911722
		1.03766	1.0163	1.23399				1.19196	1.23971	0.963707
	MII	0.362654	0.39685	0.332171			MII	0.133662	0.410845	0.187722
		0.347881	0.405189	0.346277				0.129109	0.218646	0.186425
		0.298679	0.365177	0.332171				0.134592	0.251158	0.202594
	zygote	0.21					zygote	0.15
		0.227						0.21
		0.15						0.189
	MII(no pb)			0.423373			MII(no pb)			0.291183
				0.426317						0.366021
				0.406126						0.420448

## Sheet: figure5c
TLE6	Control1	replicate1	1.24545		ZAR2	Control1	replicate1	1.01866		MOS	Control1	replicate1	1.21419
		replicate2	0.990801				replicate2	1.08423				replicate2	1.05702
		replicate3	0.810378				replicate3	0.905425				replicate3	0.779165
	Control2	replicate1	1.15402			Control2	replicate1	1.32562			Control2	replicate1	1.42405
		replicate2	0.735433				replicate2	0.80478				replicate2	1.00696
		replicate3	1.21139				replicate3	0.750886				replicate3	0.888843
	Control3	replicate1	0.946058			Control3	replicate1	1.07177			Control3	replicate1	0.961483
		replicate2	1.03526				replicate2	1.02811				replicate2	1.11214
		replicate3	0.840896				replicate3	0.852635				replicate3	1.33176
	Control4	replicate1	0.97041			Control4	replicate1	1.11471			Control4	replicate1	0.933033
		replicate2	1.2283				replicate2	1.20303				replicate2	0.817902
		replicate3	0.695762				replicate3	0.997692				replicate3	1.14076
	tubb8 1	replicate1	0.922316			tubb8 1	replicate1	0.848704			tubb8 1	replicate1	0.810378
		replicate2	0.797377				replicate2	0.922316				replicate2	1.13027
		replicate3	1.24258				replicate3	0.786399				replicate3	0.82169
	tubb8 2	replicate1	0.808508			tubb8 2	replicate1	1.07425			tubb8 2	replicate1	1.09936
		replicate2	1.22547				replicate2	1.1355				replicate2	1.32562
		replicate3	0.897095				replicate3	0.890899				replicate3	0.7457
	tubb8 3	replicate1	1.29235			tubb8 3	replicate1	0.946058			tubb8 3	replicate1	1.16743
		replicate2	0.840896				replicate2	0.664343				replicate2	1.20025
		replicate3	0.90125				replicate3	1				replicate3	1.00231
	tubb8 4	replicate1	0.926588			tubb8 4	replicate1	1.37554			tubb8 4	replicate1	1.05946
		replicate2	0.812252				replicate2	1.15669				replicate2	1.07425
		replicate3	0.993092				replicate3	0.707107				replicate3	0.99539
EIF3K	Control1	replicate1	0.97716		ZP2	Control1	replicate1	1.02574		MOS	Control1	replicate1	0.886791
		replicate2	0.911722				replicate2	1.00463				replicate2	1.09936
		replicate3	1.12246				replicate3	0.97041				replicate3	1.02574
	Control2	replicate1	0.791869			Control2	replicate1	0.831238			Control2	replicate1	0.974905
		replicate2	1.39797				replicate2	0.897095				replicate2	1.11987
		replicate3	1.00231				replicate3	0.890899				replicate3	0.935191
	Control3	replicate1	1.1355			Control3	replicate1	1.06683			Control3	replicate1	0.922316
		replicate2	1.1434				replicate2	1.08172				replicate2	0.819794
		replicate3	1.09682				replicate3	1.09682				replicate3	0.968171
	Control4	replicate1	1.31342			Control4	replicate1	1.12766			Control4	replicate1	1.00231
		replicate2	0.897095				replicate2	0.854607				replicate2	0.988514
		replicate3	1.43727				replicate3	0.780967				replicate3	1.08172
	tubb8 1	replicate1	1.62826			tubb8 1	replicate1	0.941696			tubb8 1	replicate1	0.634342
		replicate2	1.1355				replicate2	1.08925				replicate2	0.99539
		replicate3	1.02337				replicate3	1.15136				replicate3	1.0163
	tubb8 2	replicate1	1.58374			tubb8 2	replicate1	1.38831			tubb8 2	replicate1	1.28639
		replicate2	1.00231				replicate2	0.819794				replicate2	0.878633
		replicate3	0.848704				replicate3	1.04488				replicate3	0.968171
	tubb8 3	replicate1	1.45397			tubb8 3	replicate1	0.895025			tubb8 3	replicate1	0.97942
		replicate2	0.920188				replicate2	0.939523				replicate2	0.768438
		replicate3	0.90125				replicate3	1.05702				replicate3	1.22264
	tubb8 4	replicate1	1.32256			tubb8 4	replicate1	0.825496			tubb8 4	replicate1	1.08925
		replicate2	1.02337				replicate2	1.17555				replicate2	0.797377
		replicate3	1.02337				replicate3	1.35035				replicate3	1.07425

## Sheet: figure 7
EIF3K			replicate1	replicate2	replicate3		CNOT6L			replicate1	replicate2	replicate3
	TUBB8	1	0.56	1.15	1.40567			TUBB8	1	0.786	1.219	1.03633
		2	0.6224	1.15	1.02094				2	0.992	1.28	0.999767
		3	0.9	1.01	1.3127				3	0.9	1.01	1.09185
		4	1.0008	1.215	1.19988				4	0.876	0.976	0.914097
	unid-patient	1	5.945	7.034	7.58127			unid-patient	1	0.406	0.43	0.434414
		2	9.257	11.706	10.5755				2	0.4201	0.48001	0.449757
		3	3.0292	4.284	3.97018				3	0.3549	0.3812	0.369906
		4	7.4563	13.6573	11.3409				4	0.2753	0.3121	0.288969
		5	0.9608	2.6543	2.08541				5	0.628	0.867	0.85621
		6	17.8903	29.1546	23.9351				6	0.218	0.2192	0.206749
		7	14.758	21.897	19.025				7	0.4256	0.49968	0.44509
		8	1.232	1.415	1.29227				8	0.478	0.5189	0.486823
		9	3.419	7.8076	6.03754				9	0.7198	0.8021	0.775429
		10	1.23245	2.57	4.3924				10	0.639	0.754	0.701882
		11	2.398	2.9104	2.66353				11	0.4386	0.5176	0.472437
		12	1.376	1.776	1.57118				12	0.4386	0.5923	0.521812
		13	2.429	4.692	4.03721				13	0.3296	0.5372	0.455812
		14	0.3345	0.7245	0.665126				14	1.156	1.3021	1.35043
		15	2.7234	3.0436	2.95864				15	0.3986	0.5002	0.450575
MOS			replicate1	replicate2	replicate3
	TUBB8	1	0.95	1.05	1.00267		CNOT7			replicate1	replicate2	replicate3
		2	0.457	0.9198	0.733695			TUBB8	1	0.935	1.1067	0.969412
		3	0.8792	1.8023	1.41528				2	0.9345	1.2216	0.959379
		4	0.6789	1.786	1.42874				3	0.9	1.01	1.14501
	unid-patient	1	0.7892	0.9023	0.800663				4	1.0008	1.167	1.29196
		2	5.4034	6.3675	5.86613			unid-patient	1	0.1545	0.1698	0.167179
		3	13.213	14.234	13.5599				2	1.1589	1.398	1.2997
		4	12.234	16.678	17.2933				3	0.5689	0.6976	0.620362
		5	3.1767	3.67076	3.36566				4	0.2887	0.2901	0.28076
		6	4.2987	4.3456	4.25951				5	1.60123	1.8905	1.80114
		7	1.0367	1.4759	1.32022				6	0.2923	0.281	0.286313
		8	8.2765	8.6789	8.32307				7	0.3941	0.46789	0.433535
		9	6.321	7.1056	6.72009				8	0.45723	0.59702	0.532323
		10	1.489	2.5236	2.0661				9	0.83212	0.96268	0.899719
		11	0.3127	0.98765	0.914115				10	0.78342	0.8524	0.824522
		12	0.5908	1.0643	0.48378				11	0.6589	0.7	0.620897
		13	1.502	2.797	1.67773				12	0.2812	0.3467	0.302717
		14	0.3027	0.3112	0.312544				13	0.13678	0.2567	0.294372
		15	0.16909	0.20134	0.190338				14	0.2778	0.30033	0.296358
									15	0.6656	0.846	0.803424
PABPC1L			replicate1	replicate2	replicate3
	TUBB8	1	0.698	1.334	1.09575		BTG4			replicate1	replicate2	replicate3
		2	1.3023	1.68901	1.55468			TUBB8	1	0.939	1.05	1.01376
		3	0.8953	1.798	1.38879				2	0.72	1.2	1.03396
		4	1.1079	1.8	1.51089				3	0.9	1.01	1.12601
	unid-patient	1	0.1987	0.2609	0.219471				4	1.0008	1.245	1.12351
		2	2.2678	3.604	2.94308			unid-patient	1	0.55	0.5801	0.554098
		3	0.6012	1.59191	1.20062				2	0.0379	0.0397	0.038389
		4	3.5439	3.9123	3.68888				3	0.0703	0.09302	0.0821997
		5	0.2987	0.3956	0.35196				4	0.018	0.065	0.0489901
		6	4.2987	5.05	4.73658				5	0.129	0.1562	0.12959
		7	0.896	0.9789	0.924363				6	0.0756	0.09976	0.0895202
		8	2.0656	2.8679	2.49247				7	0.2756	0.3452	0.327777
		9	1.8324	2.2135	2.09645				8	0.0245	0.025	0.0220277
		10	0.5235	1.1907	1.01505				9	0.467	0.4897	0.476288
		11	2.24869	2.34099	2.29094				10	0.0792	0.089	0.0775778
		12	0.51799	1.9769	1.44769				11	0.79	0.9235	0.794113
		13	1.123	2.4857	1.89946				12	0.698	0.7568	0.731037
		14	4.476	5.987	5.2039				13	0.9789	0.9987	1.05775
		15	0.501	1.39	1.04171				14	0.9902	1.3021	1.19597
									15	0.083	0.23034	0.174821
TLE6			replicate1	replicate2	replicate3
	TUBB8	1	0.498	1.434	1.23462
		2	1.0723	1.13901	1.08072
		3	0.7053	1.248	0.9935
		4	0.892	1.634	1.33363
	unid-patient	1	0.7345	1.265	0.990251
		2	4.9123	6.843	6.02828
		3	2.25	4.87	3.74644
		4	2.0342	3.6123	2.95173
		5	3.334	4.023	3.64142
		6	0.7123	1.009	0.834393
		7	5.335	7.175	6.4694
		8	2.715	4.2768	3.59822
		9	3.012	5.054	4.19863
		10	0.8536	1.6087	1.26736
		11	2.47	4.123	3.60269
		12	1.34	1.612	1.42926
		13	0.405	0.63	0.526236
		14	5.306	5.492	5.25892
		15	1.498	2.432	1.95291
ZAR1L			replicate1	replicate2	replicate3
	TUBB8	1	0.469	1.523	1.14124
		2	1.0723	1.69901	1.80926
		3	0.7053	1.548	1.45168
		4	1.24	1.98	1.62669
	unid-patient	1	3.203	4.617	3.83275
		2	11.768	19.568	16.0761
		3	4.201	8.43	6.67378
		4	3.876	4.675	4.27356
		5	13.343	22.067	18.8802
		6	5.203	7.1967	6.26551
		7	12.4876	14.692	13.6351
		8	14.353	21.768	18.6156
		9	1.0645	1.4573	1.22892
		10	1.2453	1.8602	1.5527
		11	1.368	4.5213	3.37279
		12	1.34	1.612	2.23143
		13	1.497	2.0023	1.77196
		14	0.7986	1.1934	0.995131
		15	0.2759	0.4423	0.360111
ZP2			replicate1	replicate2	replicate3
	TUBB8	1	0.698	1.234	1.13186
		2	0.9723	1.03901	0.993076
		3	0.7953	1.148	1.00229
		4	0.992	1.1634	1.21956
	unid-patient	1	6.203	8.6964	7.40479
		2	19.9765	32.1235	27.2182
		3	3.2157	10.987	8.07963
		4	14.5876	22.4357	18.8971
		5	18.2186	28.5047	23.9047
		6	2.4357	5.5316	4.25505
		7	2.11824	9.85324	7.12197
		8	0.6209	0.7187	0.675473
		9	0.987	1.543	1.26424
		10	3.498	4.987	4.25731
		11	0.876	1.0698	0.983552
		12	1.4879	1.6789	1.5768
		13	1.1326	1.5023	1.33657
		14	3.5498	4.124	3.83294
		15	3.0234	3.398	3.1522

## Sheet: figure9
			replicate1	replicate2	replicate3
MYC	normal	1	0.8545	1.15	1.00324
		2	0.59	1.23	0.968022
		3	0.89	1.28	1.23332
	unid-patient	1	0.28	0.36	0.330272
		2	0.24	0.53	0.484917
		3	0.076	0.27	0.218605
		4	0.435	0.678	0.57637
		5	0.1987	0.3758	0.319686
		6	0.20768	0.3796	0.304353
		7	0.4768	0.5298	0.44524
		8	0.4436	0.5534	0.500562
		9	0.2546	0.28	0.24186
		10	0.465	0.7559	0.586882
		11	0.208	0.297	0.257309
		12	0.3528	0.5438	0.474304
		13	0.2197	0.3508	0.328636
		14	0.896	1.15	0.913908
TEAD4	normal	1	0.8073	1.15	1.09507
		2	0.76	1.23	0.87388
		3	0.786	1.28	1.08489
	unid-patient	1	0.653	0.604	0.635753
		2	0.4976	0.81654	0.674139
		3	0.1467	0.1689	0.14193
		4	0.70867	0.99	0.862925
		5	0.684	0.9043	0.870075
		6	0.1574	0.2765	0.218912
		7	0.1896	0.3986	0.331044
		8	0.1234	0.17983	0.151149
		9	0.1583	0.2273	0.174123
		10	0.8071	0.11738	1.54194
		11	0.283	0.297	0.256173
		12	0.3862	0.398	0.369362
		13	0.401	0.587	0.494904
		14	0.56965	0.8064	0.710552
TUT7	normal	1	0.9235	1.0698	1.00994
		2	0.8	1.0687	0.933261
		3	0.83	1.39	1.18358
	unid-patient	1	0.2598	0.3823	0.337661
		2	0.3756	0.429	0.402055
		3	0.145	0.2	0.181123
		4	0.255	0.8234	0.679223
		5	0.239	0.342	0.287031
		6	0.234	0.3346	0.312602
		7	0.3658	0.6342	0.463038
		8	0.4123	0.5792	0.509242
		9	0.234	0.298	0.24332
		10	0.4123	0.756	0.623999
		11	0.1678	0.33	0.268744
		12	0.4398	0.4682	0.448893
		13	0.1028	0.49	0.359507
		14	0.776	1.192	1.00261
TUT4	normal	1	0.7635	1.23	1.03836
		2	0.67	1.09	0.942819
		3	1.03	1.34	1.23939
	unid-patient	1	0.6543	0.9305	0.771134
		2	0.543	0.87	0.738833
		3	0.38	0.809	0.588999
		4	1.457	1.55	1.50003
		5	0.58	0.889	0.793218
		6	0.438	0.4709	0.438796
		7	0.73476	1.329	1.05529
		8	0.608	1.098	0.896369
		9	0.26	0.4809	0.387278
		10	0.678	1.203	0.942812
		11	0.4598	0.765	0.644615
		12	1.402	1.987	1.7189
		13	0.3209	0.4192	0.383481
		14	1.034	1.312	1.19147
CNOT7	normal	1	0.3635	1.53	1.35247
		2	0.87	1.09	1.00298
		3	0.879	0.9	0.891814
	unid-patient	1	2.53	3.67	3.20131
		2	2.123	3.09	2.57954
		3	1.768	2.56	2.2687
		4	2.12	2.6133	2.23812
		5	1.27	1.668	1.4938
		6	2.4	2.8123	2.5696
		7	1.988	2.213	2.04506
		8	0.503	1.098	0.911922
		9	3.59	3.79	3.70195
		10	0.532	1.203	0.925239
		11	0.75	1.123	0.922927
		12	1.749	1.876	1.80659
		13	0.557	1.069	0.860208
		14	0.7457	0.945	0.861872
SKP1	normal	1	0.832	1.178	1.00396
		2	0.674	1.09	0.97565
		3	0.6787	1.712	1.3235
	unid-patient	1	4.89	5.698	5.16394
		2	8.12	8.298	8.11889
		3	5.76	7.347	6.5904
		4	11.31	11.376	11.4922
		5	3.712	4.798	4.41672
		6	5.203	8.598	7.15151
		7	8.3	9.3102	8.71476
		8	2.68	3.731	3.35473
		9	3.087	3.212	3.05087
		10	1.234	2.56	1.95035
		11	1.657	4.467	3.27554
		12	1.23	2.408	1.82404
		13	0.7898	1.412	1.14582
		14	0.88	1.068	0.968337
SUV39	normal	1	0.7635	1.23	1.076
		2	0.51	1.22	0.960836
		3	0.77	1.04	1.02525
	unid-patient	1	6.88	8.87	7.99284
		2	3.89	5.34	5.31038
		3	7.98	8.55	8.20787
		4	4.63	4.765	4.72678
		5	2.14	3.857	3.13506
		6	3.329	5.21	4.52839
		7	7.81	8.35	8.16356
		8	3.879	4.298	4.21398
		9	3.557	4.564	4.13331
		10	1.27809	2.098	1.90436
		11	0.786	1.098	1.08145
		12	1.568	3.098	2.49864
		13	1.203	1.8087	1.54348
		14	1.4	1.879	1.67248
CENPJ	normal	1	0.983	1.067	0.955156
		2	1	1.09	1.18552
		3	0.876	1.42	1.16862
	unid-patient	1	3.129	3.689	3.25846
		2	3.4	3.557	3.4143
		3	2.99	5.519	4.40465
		4	4.879	5.621	5.37394
		5	3.2	3.698	3.39682
		6	7.69	9.22	8.54367
		7	2.238	3.457	2.78538
		8	5.89	9.8245	7.26426
		9	1.612	2.44	2.10941
		10	1.254	2.29	1.85754
		11	0.97	1.354	1.18198
		12	0.787	1.8087	1.39174
		13	1.987	2.835	2.42146
		14	2.58	3.129	2.96752

## Sheet: figure10
b	tut4	no treatment1	replicate 1	1.13708		d	CENPJ	no treatment1	replicate 1	0.90125		e	CENPJ	no treatment	replicate 1	1
			replicate 2	0.838181					replicate 2	1.41421					replicate 2	0.98
			replicate 3	1.04923					replicate 3	0.784584					replicate 3	0.898
		no treatment2	replicate 1	0.743477				no treatment2	replicate 1	0.90125				Verteporfin	replicate 1	7.57896
			replicate 2	0.838181					replicate 2	0.652379					replicate 2	4.11246
			replicate 3	1.04923					replicate 3	0.784584					replicate 3	5.50217
		no treatment3	replicate 1	1.13708				no treatment3	replicate 1	0.90125					replicate 4	4.08405
			replicate 2	0.936581					replicate 2	1.0333
			replicate 3	0.891791					replicate 3	0.517942			CNOT7	no treatment	replicate 1	1
		Verteporfin1	replicate 1	0.281005				Verteporfin1	replicate 1	7.02582					replicate 2	1.21
			replicate 2	0.327296					replicate 2	7.49884					replicate 3	0.87
			replicate 3	0.22667					replicate 3	8.26301				Verteporfin	replicate 1	16.641
		Verteporfin2	replicate 1	0.505342				Verteporfin2	replicate 1	4.12197					replicate 2	11.3661
			replicate 2	0.505342					replicate 2	3.81937					replicate 3	12.2383
			replicate 3	0.427896					replicate 3	4.41782					replicate 4	10.8779
		Verteporfin3	replicate 1	0.367377				Verteporfin3	replicate 1	4.82323
			replicate 2	0.43387					replicate 2	5.46416			SUV39H2	no treatment	replicate 1	1
			replicate 3	0.270806					replicate 3	6.32033					replicate 2	0.923
		Verteporfin4	replicate 1	0.534156				Verteporfin4	replicate 1	3.45815					replicate 3	1.1234
			replicate 2	0.534156					replicate 2	4.43828				Verteporfin	replicate 1	10.0561
			replicate 3	0.452294					replicate 3	4.43828					replicate 2	7.85349
															replicate 3	10.173
															replicate 4	7.83536
	tut7	no treatment1	replicate 1	0.874583			CNOT7	no treatment1	replicate 1	1.92741
			replicate 2	1.0693					replicate 2	0.715323			SKP1	no treatment	replicate 1	1
			replicate 3	1.0693					replicate 3	0.725309					replicate 2	1.08
		no treatment2	replicate 1	0.981499				no treatment2	replicate 1	0.977319					replicate 3	0.878
			replicate 2	1.0693					replicate 2	1.66542				Verteporfin	replicate 1	14.9631
			replicate 3	1.0693					replicate 3	1.6754					replicate 2	7.72749
		no treatment3	replicate 1	0.874583				no treatment3	replicate 1	1.16734					replicate 3	10.0097
			replicate 2	1.0693					replicate 2	0.905342					replicate 4	7.44704
			replicate 3	1.01162					replicate 3	1.39038
		Verteporfin1	replicate 1	0.157127				Verteporfin1	replicate 1	15.5985
			replicate 2	0.289172					replicate 2	17.3076
			replicate 3	0.161544					replicate 3	17.0693
		Verteporfin2	replicate 1	0.17515				Verteporfin2	replicate 1	10.0561
			replicate 2	0.189027					replicate 2	10.7779
			replicate 3	0.229516					replicate 3	13.5479
		Verteporfin3	replicate 1	0.131822				Verteporfin3	replicate 1	13.8967
			replicate 2	0.194342					replicate 2	10.3867
			replicate 3	0.180075					replicate 3	12.6992
		Verteporfin4	replicate 1	0.347881				Verteporfin4	replicate 1	10.5317
			replicate 2	0.449585					replicate 2	10.459
			replicate 3	0.37285					replicate 3	11.6857
c
	tut4	no treatment	replicate 1	1			SUV39H2	no treatment1	replicate 1	1.28937
			replicate 2	0.878					replicate 2	0.705475
			replicate 3	0.918					replicate 3	1.09936
		Verteporfin	replicate 1	0.275222				no treatment2	replicate 1	0.951576
			replicate 2	0.478083					replicate 2	0.874372
			replicate 3	0.350787					replicate 3	1.09936
			replicate 4	0.505342				no treatment3	replicate 1	1.28937
									replicate 2	1.21217
	tut7	no treatment	replicate 1	1					replicate 3	1.09936
			replicate 2	1.12				Verteporfin1	replicate 1	12.9361
			replicate 3	0.97					replicate 2	9.40438
		Verteporfin	replicate 1	0.194342					replicate 3	8.35902
			replicate 2	0.1966				Verteporfin2	replicate 1	5.89708
			replicate 3	0.16647					replicate 2	8.69388
			replicate 4	0.387786					replicate 3	9.44794
								Verteporfin3	replicate 1	10.2437
									replicate 2	10.605
									replicate 3	9.69114
								Verteporfin4	replicate 1	8.85607
									replicate 2	6.80534
									replicate 3	7.98154
							SKP1	no treatment1	replicate 1	0.726986
									replicate 2	1.93187
									replicate 3	0.712025
								no treatment2	replicate 1	1.13863
									replicate 2	0.98
									replicate 3	1.12367
								no treatment3	replicate 1	0.726986
									replicate 2	1.3144
									replicate 3	0.712025
								Verteporfin1	replicate 1	14.9631
									replicate 2	15.8162
									replicate 3	14.1559
								Verteporfin2	replicate 1	7.72749
									replicate 2	8.22491
									replicate 3	7.26015
								Verteporfin3	replicate 1	10.5317
									replicate 2	9.75855
									replicate 3	9.75855
								Verteporfin4	replicate 1	8.75435
									replicate 2	7.06162
									replicate 3	6.6807

## Sheet: figure S1
a		no injection-GVBD	TUBB8-GVBD	TUBB8(M256A)-GVBD	no injection-PB1	TUBB8-PB1	TUBB8(M256A)-PB1
	replicate 1	0.9254	0.938	0.79897	0.8622	0.8679	0.3443
	replicate 2	0.8913	0.8876	0.8667	0.8198	0.7986	0.3897
	replicate 4	0.9067	0.8124	0.8244	0.7912	0.7456	0.4987
b	TLE6	control	1	1
			2	1.00928
			3	0.937354
			4	0.939523
		tubb8	T1	0.97041
			T2	0.961483
			T3	0.993092
			T4	0.907519
	ZAR2	control	1	1
			2	0.928731
			3	0.97942
			4	1.10191
		tubb8	T1	0.850667
			T2	1.02811
			T3	0.856584
			T4	1.04006
	MOS	control	1	1
			2	1.08423
			3	1.12506
			4	0.954842
		tubb8	T1	0.909618
			T2	1.02811
			T3	1.11987
			T4	1.04247
	EIF3K	control	1	1
			2	1.03526
			3	1.12506
			4	1.19196
		tubb8	T1	1.23685
			T2	1.10445
			T3	1.06437
			T4	1.11471
	ZP2	control	1	1
			2	0.872564
			3	1.08172
			4	0.909618
		tubb8	T1	1.05702
			T2	1.05946
			T3	0.961483
			T4	1.09429
	PABPC1L	control	1	1
			2	1.00696
			3	0.90125
			4	1.02337
		tubb8	T1	0.862542
			T2	1.03049
			T3	0.972655
			T4	0.97716

## Sheet: figure S3
b		no treatment-GVBD	Verteporfin-GVBD	no treatment-PB1	Verteporfin-PB1
	replicate 1	0.916667	0.8	0.75	0.7
	replicate 2	0.888889	0.954545	0.777778	0.818182
	replicate 3	0.879091	0.856154	0.75	0.712308
d			1-cell	2-cell	4-cell	8-cell	Bla
	no treatment	replicate 1	1	0.96	0.9211	0.9012	0.8389
		replicate 2	1	0.928	0.9166	0.841	0.9081
		replicate 3	1	0.978	0.93	0.9456	0.7768
	Verteporfin	replicate 1	1	0.95	0.591	0.3567	0.1768
		replicate 2	1	0.96	0.442	0.4456	0.3124
		replicate 3	1	0.948	0.631	0.2637	0.2678
e			no treatment	Verteporfin
	Rrm2	replicate 1	1.17013	0.371989
		replicate 2	0.943874	0.274206
		replicate 3	0.905425	0.276114
	rpl13	replicate 1	0.703847	0.441351
		replicate 2	1.11987	0.25349
		replicate 3	1.26868	0.356013
	Tut4	replicate 1	0.93088	0.213652
		replicate 2	1.31646	0.245421
		replicate 3	0.816014	0.216634
	Tut7	replicate 1	1.14076	0.085773
		replicate 2	0.888843	0.172739
		replicate 3	0.986233	0.0794762
			no treatment	Verteporfin
f	Ccdc69	replicate 1	1.42734	10.1027
		replicate 2	0.587774	8.49531
		replicate 3	1.19196	5.92439
	Gm4745	replicate 1	1.45397	4.47
		replicate 2	0.586417	5.02
		replicate 3	1.17283	3.79
	Bal2l10	replicate 1	2.23974	7.04533
		replicate 2	1.03049	8.9797
		replicate 3	0.433269	8.03705
	Rgs2	replicate 1	1	18.1681
		replicate 2	1.79005	10.34
		replicate 3	0.664178	4.35699

## Sheet: table S2
AVERAGE				EIF3K	MOS	PABPC1L	TLE6	ZAR2	ZP2	CNOT6L	CNOT7	BTG4
		TUBB8(mutation)	1	1.03856	1.00089	1.04258	1.05554	1.04441	1.02129	1.01378	1.0037	1.00092
			2	0.931114	0.703498	1.51533	1.09734	1.52686	1.00146	1.09059	1.03849	0.984652
			3	1.07423	1.36559	1.3607	0.982267	1.23499	0.981865	1.00062	1.01834	1.012
			4	1.13856	1.29788	1.47293	1.28654	1.61556	1.12499	0.922032	1.15325	1.1231
		unid patient	1	6.85342	0.830721	0.226357	0.996584	3.88425	7.43473	0.423471	0.163826	0.561399
			2	10.5128	5.87901	2.93829	5.92786	15.804	26.4394	0.449956	1.28553	0.038663
			3	3.76113	13.669	1.13124	3.62215	6.43493	7.42744	0.368669	0.628954	0.0818399
			4	10.8182	15.4018	3.71503	2.86608	4.27485	18.6401	0.292123	0.28652	0.0439967
			5	1.90017	3.40437	0.348753	3.66614	18.0967	23.5427	0.783737	1.76429	0.138263
			6	23.66	4.30127	4.69509	0.851898	6.22174	4.07412	0.21465	0.286538	0.0882934
			7	18.56	1.27761	0.933088	6.32647	13.6049	6.36448	0.45679	0.431842	0.316192
			8	1.31309	8.42616	2.47532	3.53001	18.2455	0.671691	0.494574	0.528858	0.0238426
			9	5.75471	6.71556	2.04745	4.08821	1.25024	1.26475	0.765776	0.898173	0.477663
			10	2.73162	2.02623	0.909751	1.24322	1.55273	4.24744	0.698294	0.820114	0.0819259
			11	2.65731	0.738155	2.29354	3.39856	3.08736	0.976451	0.476212	0.659932	0.835871
			12	1.57439	0.71296	1.31419	1.46042	1.72781	1.5812	0.517571	0.310206	0.728612
			13	3.7194	1.99224	1.83605	0.520412	1.75709	1.32382	0.440871	0.229284	1.01178
			14	0.574709	0.308815	5.2223	5.35231	0.99571	3.83558	1.26951	0.291496	1.16276
			15	2.90855	0.186923	0.97757	1.96097	0.359437	3.1912	0.449792	0.771675	0.16272

## Sheet: table S4
	Normal			unid-patient
	1	2	3	1	4	5	6	9	11	13	14	2	3	7	8	10	12
MYC	1	0.89	0.92	0.230572	0.453	0.251792	0.445533	0.609704	0.311979	0.196411	0.5619	0.386274	0.870297	0.773491	0.484024	0.49	0.49
tead4	1	0.94	1.04	0.630572	0.653	0.151792	0.845533	0.809704	0.211979	0.296411	0.14619	0.186274	0.990297	0.273491	0.384024	0.49	0.69
tut7	1	0.93	1.12	0.323798	0.40169	0.174359	0.558037	0.287115	0.292128	0.480585	0.496587	0.257403	0.586323	0.250434	0.452315	0.288288	0.980293
TUT4	1	0.89	1.2	0.778751	0.709	0.578157	1.5016	0.748081	0.448533	1.0195	0.85177	0.370146	0.928903	0.615188	1.69343	0.372532	1.17506
CNOT7	1	0.98	0.89	3.1081	2.567	2.1849	2.31065	1.47226	2.58811	2.07916	0.810247	3.69	0.86	0.921805	1.80955	0.812252	0.847381
SKP1	1	0.9	1.2	5.24011	8.17802	6.54415	11.3927	4.29281	6.91239	8.76684	3.236	3.11535	1.85138	2.99	1.77182	1.09762	0.97
SUV39	1	0.87	0.94	7.88385	4.78991	8.24032	4.70676	2.9998	4.31103	8.10512	4.12654	4.07165	1.73468	0.977905	2.34074	1.50702	1.6318
CENPJ	1	1.09	1.14	3.34963	3.4569	4.23159	5.28438	3.42594	8.47091	2.78802	7.46	2.0356	1.76965	1.16215	1.29307	2.39466	2.88358
